# Supplementary material for: Distinct Cdk9-phosphatase switches act at the beginning and end of elongation by RNA polymerase II
Source: Nat Commun. 2020 Aug 28;11:4338. doi: 10.1038/s41467-020-18173-6 (PMC7455706; doi:10.1038/s41467-020-18173-6)
Supplement: Supplementary file 4 — Source Data [file 41467_2020_18173_MOESM4_ESM.xlsx]

## Sheet: Fig. 1
Fig 1d
Time [min]	pThr806	pSer666
0	100	100
1	125.033	109.934
5	126.746	67.5497
15	69.5213	32.053
30	41.1946	12.702
45	28.2828	9.54967
Fig 1e
		pmol-1	pmol-2	pmol-3	pmol-ave	stdev
PP1	-	113.842	110.955	114.044	112.947	1.72797
	pS666	113.842	110.763	115.835	113.48	2.55513
	pT806	1357.57	1132.93	1037.73	1176.08	164.227
	H3pS10	1959.38	2100.76	1804.74	1954.96	148.059
Lambda PP	-	108.826	107.847	105.935	107.536	1.47077
	pS666	1828.99	1784.65	1974.83	1862.82	99.5047
	pT806	1492.98	1398.74	1658.99	1516.9	131.764
	H3pS10	1041.62	984.873	1127.73	1051.41	71.9306

## Sheet: Fig. 3
Fig. 3b
	DMSO-1	DMSO-1	DMSO-2	DMSO-3	DMSO-4				DMSO-1	DMSO-2	DMSO-3	DMSO-4				DMSO-1	DMSO-2	DMSO-3	DMSO-4
Pol II	-200	0.246149	0.268179	0.468582	0.510519		Pol II-pSer2	-200	0.791832	0.73651	0.8627	0.802428		pSer2/Pol II	-200	3.21689	2.74634	1.84109	1.57179
	+1	0.709636	0.715894	0.803783	0.810871			+1	1.37204	1.92089	1.38414	1.93783			+1	1.93344	2.68321	1.72203	2.38982
	+190	0.438395	0.411027	0.752642	0.705656			+190	1.58003	2.15881	1.4814	2.02404			+190	3.60413	5.25224	1.96826	2.86831
	+2018	0.226435	0.20006	0.456374	0.403215			+2018	4.88015	6.53418	4.31171	5.77307			+2018	21.5521	32.6612	9.44776	14.3176
	+3589	0.226344	0.201743	0.439855	0.392047			+3589	10.321	14.9623	9.19919	13.336			+3589	45.5987	74.1651	20.9142	34.0164
	+5155	0.228531	0.192438	0.455758	0.383777			+5155	11.8419	19.4568	9.97161	16.3838			+5155	51.8173	101.107	21.8791	42.691
	+6028	0.540412	0.489303	0.715223	0.64758			+6028	37.7651	51.4533	34.1935	46.5871			+6028	69.882	105.156	47.8081	71.9402
	+11382	0.102136	0.0762159	0.393246	0.293446			+11382	0.279841	0.383137	0.208822	0.285903			+11382	2.73987	5.02699	0.531021	0.974294
		NVP-1	NVP-2	NVP-3	NVP-4				NVP-1	NVP-2	NVP-3	NVP-4				NVP-1	NVP-2	NVP-3	NVP-4
Pol II	-200	0.244818	0.276966	0.183964	0.208121		Pol II-pSer2	-200	3.56539	3.40381	4.03358	3.85078		pSer2/Pol II	-200	14.5635	12.2896	21.9259	18.5026
	+1	0.732434	0.808006	0.637185	0.702929			+1	4.16714	4.07706	4.59711	4.49773			+1	5.68945	5.04583	7.21472	6.39855
	+190	0.688957	0.691189	0.557051	0.558856			+190	5.89631	6.27281	5.91542	6.29313			+190	8.55832	9.07539	10.6192	11.2607
	+2018	0.187284	0.197597	0.165012	0.174098			+2018	7.86624	8.17621	8.2994	8.62644			+2018	42.0017	41.3782	50.2959	49.5493
	+3589	0.0732718	0.0937785	0.070213	0.0898637			+3589	8.80061	8.03106	11.2637	10.2787			+3589	120.109	85.6386	160.421	114.381
	+5155	0.0571099	0.0652695	0.0666305	0.0761503			+5155	9.46819	9.70081	10.821	11.0868			+5155	165.789	148.627	162.402	145.591
	+6028	0.110497	0.115136	0.117214	0.122135			+6028	15.1394	15.0314	15.775	15.6625			+6028	137.011	130.553	134.583	128.24
	+11382	0.040887	0.0499439	0.0495269	0.0604977			+11382	0.249333	0.297996	0.304563	0.364005			+11382	6.0981	5.96662	6.14944	6.01685
Fig. 3c
		DMSO-1	DMSO-2	DMSO-3	DMSO-4				DMSO-1	DMSO-2	DMSO-3	DMSO-4				DMSO-1	DMSO-2	DMSO-3	DMSO-4
Spt5	-200	0.0684444	0.0745702	0.101718	0.110821		Spt5-pThr806	-200	0.497646	0.674791	0.542185	0.735185		pThr806/Spt5	-200	7.2708	9.04908	5.33029	6.63396
	+1	0.138061	0.139279	0.212119	0.21399			+1	1.5329	1.76752	1.54642	1.78311			+1	11.1031	12.6905	7.29034	8.33267
	+190	0.133262	0.124943	0.185993	0.174381			+190	1.35511	1.59593	1.27051	1.4963			+190	10.1688	12.7733	6.83099	8.58059
	+2018	0.100099	0.0884389	0.152125	0.134405			+2018	0.721808	0.853312	0.637731	0.753917			+2018	7.21098	9.6486	4.19215	5.60928
	+3589	0.0507436	0.0452283	0.0793081	0.0706881			+3589	0.671392	0.821608	0.598418	0.732308			+3589	13.2311	18.1658	7.54549	10.3597
	+5155	0.0547736	0.0461228	0.0887199	0.0747077			+5155	0.515949	0.669808	0.434461	0.56402			+5155	9.41966	14.5223	4.897	7.54969
	+6028	0.134198	0.121506	0.210697	0.19077			+6028	0.40115	0.505916	0.363211	0.458069			+6028	2.98925	4.16372	1.72386	2.40116
	+11382	0.0144467	0.0107803	0.0263937	0.0196954			+11382	0.0277047	0.0228459	0.0206737	0.017048			+11382	1.91772	2.11922	0.783282	0.865582
		NVP-1	NVP-2	NVP-3	NVP-4				NVP-1	NVP-2	NVP-3	NVP-4				NVP-1	NVP-2	NVP-3	NVP-4
Spt5	-200	0.0896825	0.101459	0.0682897	0.0772571		Spt5-pThr806	-200	0.23296	0.178958	0.263551	0.202458		pThr806/Spt5	-200	2.59761	1.76384	3.8593	2.62057
	+1	0.195036	0.21516	0.151396	0.167017			+1	0.297208	0.239719	0.327873	0.264453			+1	1.52386	1.11414	2.16567	1.5834
	+190	0.181176	0.181763	0.140065	0.140519			+190	0.346897	0.293931	0.348021	0.294884			+190	1.9147	1.61712	2.4847	2.09853
	+2018	0.0946948	0.0999092	0.0665159	0.0701786			+2018	0.125427	0.117357	0.132333	0.12382			+2018	1.32453	1.17464	1.9895	1.76435
	+3589	0.0288508	0.0369253	0.0223924	0.0286594			+3589	0.0393192	0.0337622	0.0503236	0.0432114			+3589	1.36285	0.914339	2.24735	1.50776
	+5155	0.0253604	0.0289837	0.0181148	0.0207029			+5155	0.0394944	0.0330588	0.0451371	0.0377821			+5155	1.55733	1.1406	2.49173	1.82497
	+6028	0.0578935	0.0603242	0.0437132	0.0455485			+6028	0.0462424	0.0420139	0.0481838	0.0437778			+6028	0.798748	0.69647	1.10227	0.961127
	+11382	0.0159061	0.0194295	0.0135716	0.0165778			+11382	0.00767782	0.0112015	0.00937853	0.0136827			+11382	0.482696	0.576519	0.691042	0.825362

## Sheet: Fig. 4
Fig. 4b: Boxplot summary
(n = 7722)
Sample	Min	1st Quartile (25th percentile)	Median	Mean	3rd Quartile (75th percentile)	Max
pSer666_x	2	3.38	4.105	5.892	5.43	59.01
pSer666_y	4.56	4.8	5.205	6.426	6.36	41.44
pThr806_x	0.72	4.95	7.21	8.17	12.623	149.09
pThr806_y	0.5	3.78	6.13	7.85	8.073	101.8
Fig. 4d
		DMSO-1	DMSO-2	DMSO-3	DMSO-4				DMSO-1	DMSO-2	DMSO-3	DMSO-4				DMSO-1	DMSO-2	DMSO-3	DMSO-4
Spt5	-200	0.0684444	0.0745702	0.101718	0.110821		Spt5-pSer666	-200	0.366314	0.290722	0.399099	0.316742		pSer666/Spt5	-200	5.352	3.89864	3.9236	2.85813
	+1	0.138061	0.139279	0.212119	0.21399			+1	0.850525	0.800271	0.858025	0.807328			+1	6.16049	5.74582	4.04501	3.77274
	+190	0.133262	0.124943	0.185993	0.174381			+190	0.969481	0.790686	0.908957	0.741325			+190	7.27499	6.32838	4.88706	4.25117
	+2018	0.100099	0.0884389	0.152125	0.134405			+2018	0.659471	0.670803	0.582655	0.592667			+2018	6.58822	7.58493	3.83011	4.40955
	+3589	0.0507436	0.0452283	0.0793081	0.0706881			+3589	0.582878	0.515897	0.519525	0.459824			+3589	11.4867	11.4065	6.55073	6.50498
	+5155	0.0547736	0.0461228	0.0887199	0.0747077			+5155	0.460528	0.421656	0.387794	0.355061			+5155	8.40784	9.14201	4.37099	4.75266
	+6028	0.134198	0.121506	0.210697	0.19077			+6028	0.292559	0.243151	0.26489	0.220155			+6028	2.18006	2.00115	1.25721	1.15403
	+11382	0.0144467	0.0107803	0.0263937	0.0196954			+11382	0.0107345	0.0141622	0.00801024	0.0105681			+11382	0.743041	1.31371	0.30349	0.536575
		NVP-1	NVP-2	NVP-3	NVP-4				NVP-1	NVP-2	NVP-3	NVP-4				NVP-1	NVP-2	NVP-3	NVP-4
Spt5	-200	0.0896825	0.101459	0.0682897	0.0772571		Spt5-pSer666	-200	0.111058	0.119773	0.125642	0.135501		pSer666/Spt5	-200	1.23835	1.1805	1.83983	1.7539
	+1	0.195036	0.21516	0.151396	0.167017			+1	0.19395	0.221696	0.213962	0.244571			+1	0.994431	1.03038	1.41326	1.46435
	+190	0.181176	0.181763	0.140065	0.140519			+190	0.263474	0.270159	0.264327	0.271034			+190	1.45424	1.48633	1.88717	1.92881
	+2018	0.0946948	0.0999092	0.0665159	0.0701786			+2018	0.228468	0.238728	0.241049	0.251874			+2018	2.41268	2.38945	3.62394	3.58904
	+3589	0.0288508	0.0369253	0.0223924	0.0286594			+3589	0.0736983	0.0683845	0.0943245	0.0875235			+3589	2.55447	1.85197	4.21235	3.05392
	+5155	0.0253604	0.0289837	0.0181148	0.0207029			+5155	0.0542645	0.0515046	0.0620175	0.0588633			+5155	2.13973	1.77702	3.42359	2.84324
	+6028	0.0578935	0.0603242	0.0437132	0.0455485			+6028	0.0392208	0.0495435	0.0408674	0.0516235			+6028	0.677464	0.821287	0.934899	1.13338
	+11382	0.0159061	0.0194295	0.0135716	0.0165778			+11382	0.00771234	0.00562547	0.00942071	0.00687157			+11382	0.484867	0.289533	0.694149	0.414504
Fig. 4e
		DMSO				Nutlin-3				Nutlin-3 + NVP-2
		#1	#2	#3	#4	#1	#2	#3	#4	#1	#2	#3	#4
Spt5	-969	0.0248117	0.0130838	0.0361006	0.0295904	0.0468167	0.0418927	0.0410967	0.0325027	0.0382694	0.0249254	0.0207511	0.0358459
	-20	0.137738	0.103258	0.172181	0.157143	0.39855	0.433569	0.529915	0.498602	0.363913	0.319963	0.341195	0.348453
	+507	0.0577581	0.0514272	0.0808935	0.0885188	0.356918	0.394708	0.356177	0.415162	0.41251	0.390776	0.451407	0.404017
	+1775	0.0207871	0.0147891	0.0429509	0.0348925	0.14713	0.110522	0.186619	0.158267	0.0825359	0.121563	0.121428	0.123216
	+4001	0.0176809	0.0153568	0.0360048	0.0313954	0.160354	0.146958	0.187808	0.164361	0.0779936	0.0832309	0.0797429	0.0853296
	+5794	0.0266941	0.0205249	0.0466062	0.0443947	0.147983	0.136348	0.140194	0.16372	0.0720929	0.052377	0.0930404	0.0605535
	+8566	0.023914	0.0172012	0.0366257	0.046776	0.192509	0.187286	0.234555	0.214807	0.0549844	0.0576367	0.0709608	0.0638032
	+11443	0.0109735	0.0201637	0.0423107	0.0418356	0.0587405	0.0528755	0.0513853	0.0324534	0.0341533	0.0215284	0.0357768	0.0238986
		DMSO				Nutlin-3				Nutlin-3 + NVP-2
		#1	#2	#3	#4	#1	#2	#3	#4	#1	#2	#3	#4
pSer666	-969	0.0179879	0.0170371	0.0198622	0.0166793	0.0192255	0.0185395	0.00866952	0.0105478	0.00319345	0.00647415	0.00702315	0.00684326
	-20	0.0860906	0.0994945	0.0785633	0.0863379	0.485598	0.470707	0.513641	0.517999	0.103426	0.0979258	0.260195	0.209071
	+507	0.0856839	0.0848222	0.0804461	0.0584542	0.645132	0.757245	0.684758	0.578632	0.230606	0.249322	0.512456	0.419534
	+1775	0.0583887	0.040967	0.0381766	0.0344175	0.402251	0.41245	0.458873	0.420221	0.0821934	0.0529782	0.0978128	0.120493
	+4001	0.0372229	0.0380445	0.0307415	0.0389383	0.457972	0.425976	0.42553	0.415335	0.0204962	0.0108821	0.0281934	0.0247113
	+5794	0.0267312	0.0385467	0.0354681	0.0484599	0.240565	0.257138	0.267665	0.375999	0.00040354	0.00502413	0.0112339	0.0119497
	+8566	0.0344107	0.0207956	0.0329861	0.0289895	0.199298	0.214909	0.156475	0.22644	0.00152198	0.00393505	0.00499662	0.00531473
	+11443	0.0195751	0.0161004	0.0144896	0.0265444	0.00834716	0.00675101	0.00286848	0.00247707	0.000937864	0.00105028	0.00263892	0.00279641
		DMSO				Nutlin-3				Nutlin-3 + NVP-2
		#1	#2	#3	#4	#1	#2	#3	#4	#1	#2	#3	#4
pThr806	-969	0.049934	0.0461623	0.064443	0.047356	0.087242	0.0696525	0.110121	0.0869558	0.0313657	0.0198923	0.030088	0.0226128
	-20	0.604997	0.643811	0.615146	0.688556	4.35549	4.17703	4.11768	4.03465	0.334173	0.287402	0.363409	0.348132
	+507	0.202104	0.199607	0.267789	0.252734	1.73588	1.83053	1.70606	1.98888	0.442424	0.439379	0.43603	0.480302
	+1775	0.0460017	0.0706864	0.0936767	0.0830121	0.786853	0.778751	0.786853	0.842306	0.146013	0.142723	0.137468	0.189067
	+4001	0.0663083	0.0547758	0.0704788	0.0665934	1.24516	1.27513	1.33916	1.39314	0.0839981	0.10105	0.111917	0.108022
	+5794	0.0672961	0.0703188	0.074618	0.0687161	0.869043	1.05229	1.13642	1.09164	0.0470064	0.045593	0.0640348	0.0515632
	+8566	0.0773208	0.0646003	0.0866294	0.0665601	1.23713	1.39474	1.31494	1.34793	0.044322	0.0615503	0.0670865	0.0576475
	+11443	0.0266479	0.0328726	0.0387991	0.0355881	0.0518864	0.0627479	0.0651767	0.0756432	0.0126227	0.0156353	0.0101468	0.00998322

## Sheet: Fig. 5
Fig. 5d: Boxplot summary
Paused (n = 75)
Sample	Min	1st Quartile (25th percentile)	Median	Mean	3rd Quartile (75th percentile)	Max
DMSO_Spt5	0.5163	11.8875	27.5	33.2489	54.5675	96.09
Nutlin-3_Spt5	2.264	21.515	32.07	46.85	65.222	131.8
DMSO_pSer666	0.5907	1.696	2.553	3.2501	4.42	9.108
Nutlin-3_pSer666	0.121	2.632	4.102	6.396	9.934	26.52
DMSO_pThr806	0.9974	7.9835	13.195	19.3493	25.37	67.1
Nutlin-3_pThr806	3.274	10.755	14.47	26.166	43.17	99.25
Non-paused (n = 25)
Sample	Min	1st Quartile (25th percentile)	Median	Mean	3rd Quartile (75th percentile)	Max
DMSO_Spt5	1.076	1.076	1.742	3.145	3.571	12.61
Nut3_Spt5	0.4727	1.965	1.965	4.9365	6.6175	13.43
DMSO_pSer666	0.1143	0.8955	0.8955	1.1224	1.572	2.21
Nut3_pSer666	1.137	1.525	2.928	2.394	2.928	3.267
DMSO_pThr806	1.057	1.416	1.416	2.082	1.875	7.64
Nut3_pThr806	1.004	1.627	1.968	2.567	3.013	6.769

## Sheet: Fig. 6
Fig. 6b
			pmol-1	pmol-2	pmol-3	pmol-4	pmol-5	pmol-6	Ave	Stdev
pSer666	PP4C-IP	DMSO	168.15	94.98	155.56	83.89	104.32	166.54	128.907	38.5972
		NVP-2	478.59	345.32	502.83	279.85	454.67	234.92	382.697	111.911
		RO-3306	537.75	604.75	498.12	454.29	474.87	623.78	532.26	69.5691
	PP4R2-IP	DMSO	135.7	94.87	154.26	178.34	87.29	184.32	139.13	41.1499
		NVP-2	333.33	296.39	378.29	274.83	354.67	378.54	336.008	43.0454
		RO-3306	594.32	456.75	623.27	525.98	628.39	674.85	583.927	79.2864
	IgG	-	22.39	17.86	27.83	19.65	16.28	23.29	21.2167	4.18339
pThr806	PP4C-IP	DMSO	187.31	92.39	99.07	95.67	171.45	176.89	137.13	45.7076
		NVP-2	263.82	323.78	203.87	362.92	194.57	244.56	265.587	66.57
		RO-3306	298.75	267.86	348.9	295.82	264.23	313.45	298.168	31.2522
	PP4R2-IP	DMSO	113.08	87.23	143.01	81.05	112.69	144.89	113.658	26.8327
		NVP-2	208.33	176.04	222.7	254.32	164.29	226.78	208.743	33.595
		RO-3306	344.85	383.59	386.82	234.16	387.18	324.57	343.528	59.51
	IgG	-	27.04	8.28	18.46	15.14	27.02	9.29	17.5383	8.25272
Fig. 6c
			pmol-1	pmol-2	pmol-3	Ave	Stdev
PP4R2-IP	pSer666	-	375.424	124.236	355.058	284.906	139.516
		Cdk9	83.5031	76.7142	158.181	106.133	45.2025
	pThr806	-	368.635	151.392	273.591	264.539	108.904
		Cdk9	158.181	49.5587	97.0808	101.607	54.4522
	non-pThr806	-	10.3299	6.61439	7.32994	8.09142	1.97135
		Cdk9	15.6144	5.11881	8.32994	9.68771	5.37792
			Cdk9 over mock-treated
			Rep#1	Rep#2	Rep#3
PP4R2-IP	pSer666	-	1	1	1
		Cdk9	0.222423	0.617486	0.445507
	pThr806	-	1	1	1
		Cdk9	0.429098	0.327354	0.354839

## Sheet: Fig. 7
Fig 7b
	PP4C#!	PP4C#2	PPP4R2#1	PPP4R2#2	PP1γ#1	PP1γ#2
-200	0.66	0.86	0.42	0.57	0.27	0.39
+1	1	1	0.49	0.61	0.36	0.25
+190	0.93	0.77	0.87	0.68	0.28	0.34
+2018	0.89	0.73	1	1	0.25	0.41
+3589	0.27	0.36	0.56	0.43	0.37	0.57
+5155	0.06	0.04	0.08	0.11	0.58	0.48
+6028	0.04	0.06	0.05	0.09	1	1
+11382	0.03	0.05	0.05	0.07	0.4	0.32
Fig 7c
		DMSO-1	DMSO-2	NVP2-1	NVP2-2
PP4R2	-200	0.073	0.098	0.125	0.108
	+1	0.056	0.101	0.121	0.071
	+190	0.095	0.157	0.146	0.132
	+2018	0.138	0.142	0.167	0.147
	+3589	0.071	0.08	0.121	0.043
	+5155	0.045	0.069	0.057	0.043
	+6028	0.055	0.086	0.077	0.045
	+11382	0.06	0.094	0.093	0.054
		DMSO-1	DMSO-2	NVP2-1	NVP2-2
PP4R2-pThr173	-200	0.079	0.109	0.021	0.056
	+1	0.119	0.172	0.046	0.091
	+190	0.135	0.216	0.1	0.121
	+2018	0.276	0.365	0.085	0.057
	+3589	0.257	0.304	0.017	0.061
	+5155	0.072	0.09	0.017	0.084
	+6028	0.089	0.112	0.009	0.063
	+11382	0.008	0.056	0.034	0.053
		DMSO-1	DMSO-2	NVP2-1	NVP2-2
pThr173/PP4R2	-200	1.07709	1.1114	0.167713	0.514411
	+1	2.10503	1.70109	0.379939	1.27865
	+190	1.41869	1.37241	0.684821	0.914353
	+2018	1.99512	2.56336	0.507597	0.387048
	+3589	3.57322	3.77058	0.139377	1.39235
	+5155	1.5727	1.29435	0.29495	1.9309
	+6028	1.60979	1.30005	0.116646	1.3762
	+11382	0.13282	0.594037	0.362327	0.976244
Fig 7e
	siC-1	siC-2	siC-3	siC-4	siPP4R2-1	siPP4R2-2	siPP4R2-3	siPP4R2-4
-200	0.211	0.339	0.134	0.123	0.123	0.398	0.104	0.194
+1	0.616	0.66	0.285	0.24	0.631	0.643	0.221	0.32
+190	0.366	0.375	0.16	0.119	0.177	0.495	0.166	0.278
+2018	0.099	0.062	0.071	0.028	0.119	0.305	0.262	0.251
+3589	0.036	0.007	0.082	0.096	0.19	0.374	0.245	0.463
+5155	0.01	0.065	0.059	0.02	0.178	0.443	0.12	0.165
+6028	0.118	0.125	0.143	0.136	0.214	0.431	0.456	0.315
+7952	0.077	0.034	0.079	0.039	0.267	0.233	0.102	0.203

## Sheet: Supplementary Fig. 1
Supplementary Fig. 1b
		pmol-1	pmol-2	pmol-3	pmol-ave	stdev
pSer666	GFP	103.8	111.2	95.4	103.467	7.90527
	GFP-PP1α	108.1	97.8	126.8	110.9	14.7014
	GFP-PP1β	133.9	144.1	127.3	135.1	8.46404
	GFP-PP1γ	142.9	138	101.8	127.567	22.4487
pThr806	GFP	118.8	98.4	115.9	111.033	11.0365
	GFP-PP1α	513.8	435.9	614	521.233	89.2824
	GFP-PP1β	574	478.4	472.8	508.4	56.8802
	GFP-PP1γ	570.2	480.8	605.7	552.233	64.3592
H3pSer10	GFP	113.1	99.3	104.7	105.7	6.95414
	GFP-PP1α	1153.9	1048.8	1506.7	1236.47	239.856
	GFP-PP1β	1555.1	1276.4	1160.8	1330.77	202.694
	GFP-PP1γ	1367.6	1298.5	1675.7	1447.27	200.823
Supplementary Fig. 1e
	C	Pan PP1			C	Pan PP1			C	Pan PP1
pThr806	118	230		pSer666	749	493		Spt5	105	85.9
	165	215			715	525			98.7	79.2
	171	225			803	544			107	85.9
	169	230			692	523			102	74.3
	155.75	225			739.75	521.25			103.175	81.325
	C	Pan PP1	C	Pan PP1
pThr806/Spt5	155.75	225	1.50957	2.76668
pSer666/Spt5	739.75	521.25	7.16986	6.40947
Spt5	103.175	81.325
	C	Pan PP1
pThr806	1	1.83276
pSer666	1	0.893946

## Sheet: Supplementary Fig. 2
Supplementary Fig. 2b
	Spt5-WT	Spt5-M1	Spt5-M2	Spt5-M3	Spt5-M4	Spt5-M5
pThr806	217	117	134	183	125	113
	227	121	140	189	126	116
	223	120	136	186	125	114
Ave	222.333	119.333	136.667	186	125.333	114.333
	Spt5-WT	Spt5-M1	Spt5-M2	Spt5-M3	Spt5-M4	Spt5-M5
FLAG	132	148	162	188	189	181
	130	148	162	188	189	179
	134	151	162	187	189	183
Ave	132	149	162	187.667	189	181
	Spt5-WT	Spt5-M1	Spt5-M2	Spt5-M3	Spt5-M4	Spt5-M5
Thr806/FLAG	1.68434	0.800895	0.843621	0.991119	0.663139	0.631676
Thr806/FLAG	1	0.475494	0.500861	0.58843	0.393708	0.375028

## Sheet: Supplementary Fig. 4
Supplementary Fig. 4b
Pol II		DMSO-1	DMSO-2	DMSO-3	NVP2-1	NVP2-2	NVP2-3
	-300	0.0550289	0.0504267	0.0531544	0.0399868	0.0380138	0.0504734
	+55	0.272186	0.28159	0.282959	0.292938	0.268811	0.293548
	+929	0.0285308	0.0333693	0.0302833	0.0129731	0.0189149	0.0124446
	+1407	0.0350041	0.041168	0.0340469	0.00416635	0.0111872	0.00820091
	+2436	0.0342679	0.0379962	0.0360964	0.00749425	0.00811046	0.00647906
	+3882	0.0319435	0.0422961	0.0379611	0.00831924	0.0096161	0.00580965
	+5100	0.0450603	0.038181	0.0563282	0.00367086	0.00327414	0.0054988
	+5747	0.0226345	0.0267497	0.0229823	0.00307756	0.0056993	0.00557042
pSer2		DMSO-1	DMSO-2	DMSO-3	NVP2-1	NVP2-2	NVP2-3
	-300	0.0713142	0.0506369	0.0715618	0.0474538	0.0446767	0.0517129
	+55	0.0555783	0.0664616	0.0591969	0.0529828	0.0538716	0.0549273
	+929	0.0363391	0.0376728	0.0387587	0.0202304	0.0272173	0.0200628
	+1407	0.0604407	0.0562761	0.0594437	0.0272424	0.0266264	0.0324868
	+2436	0.0666154	0.0683459	0.0735567	0.0317302	0.0356983	0.0317302
	+3882	0.222776	0.243614	0.225573	0.0749556	0.0796807	0.0778823
	+5100	0.449689	0.482634	0.426318	0.0583665	0.0500047	0.057725
	+5747	0.184497	0.187852	0.215486	0.0235032	0.0205602	0.0167001
pSer2/Pol II		DMSO-1	DMSO-2	DMSO-3	NVP2-1	NVP2-2	NVP2-3
	+55	0.204192	0.236023	0.209207	0.180867	0.200407	0.187115
	+929	1.27368	1.12896	1.27987	1.55941	1.43894	1.61217
	+1407	1.72668	1.36699	1.74594	6.53868	2.38007	3.96137
	+2436	1.94396	1.79876	2.03778	4.23394	4.40152	4.89734
	+3882	6.97406	5.75973	5.94222	9.00991	8.28617	13.4057
	+5100	9.97973	12.6407	7.56846	15.9	15.2726	10.4977
Supplementary Fig. 4c
Spt5		DMSO-1	DMSO-2	DMSO-3	NVP2-1	NVP2-2	NVP2-3
	-300	0.0502523	0.0526776	0.0515578	0.0596087	0.049813	0.0617108
	+55	0.211931	0.222776	0.200916	0.302638	0.304955	0.268998
	+929	0.0313295	0.0283338	0.0253946	0.0214433	0.0238919	0.0229982
	+1407	0.0391096	0.0352964	0.0309625	0.013754	0.0127709	0.0162885
	+2436	0.0395001	0.0366003	0.0372659	0.0155817	0.0139364	0.0150614
	+3882	0.0344027	0.0342837	0.0343551	0.0106993	0.0128211	0.00911632
	+5100	0.0436462	0.0395275	0.0537348	0.00939647	0.00983632	0.0122875
	+5747	0.0237598	0.0182706	0.0259282	0.00921373	0.0109418	0.00896798
pThr806		DMSO-1	DMSO-2	DMSO-3	NVP2-1	NVP2-2	NVP2-3
	-300	0.0655315	0.0673739	0.0735737	0.015353	0.0170944	0.0177218
	+55	0.371818	0.349815	0.39329	0.0465094	0.0455207	0.0440006
	+929	0.0363643	0.0353944	0.0337883	0.00612815	0.00621369	0.00750291
	+1407	0.0430951	0.0489912	0.0435153	0.00746833	0.00672616	0.00681534
	+2436	0.0477617	0.0449044	0.0474319	0.00955188	0.00732478	0.00812171
	+3882	0.0457738	0.0458056	0.0379348	0.00592692	0.00470005	0.00351353
	+5100	0.0309482	0.0329175	0.025471	0.00383868	0.00585511	0.00497645
	+5747	0.0217426	0.0211334	0.0185256	0.00432226	0.00463248	0.00397729
pThr806/Spt5		DMSO-1	DMSO-2	DMSO-3	NVP2-1	NVP2-2	NVP2-3
	+55	1.75443	1.57026	1.95748	0.15368	0.14927	0.163572
	+929	1.1607	1.2492	1.33053	0.285784	0.260075	0.326238
	+1407	1.1019	1.38799	1.40542	0.542991	0.526681	0.418413
	+2436	1.20915	1.22689	1.2728	0.613018	0.525587	0.53924
	+3882	1.33053	1.33607	1.1042	0.553952	0.366586	0.385411
	+5100	0.70907	0.832776	0.474014	0.408524	0.595255	0.405001

## Sheet: Supplementary Fig. 5
Supplementary Fig. 5d
Spt5		DMSO-1	DMSO-2	DMSO-3	NVP2-1	NVP2-2	NVP2-3
	-300	0.0502523	0.0526776	0.0515578	0.0596087	0.049813	0.0617108
	+55	0.211931	0.222776	0.200916	0.302638	0.304955	0.268998
	+929	0.0313295	0.0283338	0.0253946	0.0214433	0.0238919	0.0229982
	+1407	0.0391096	0.0352964	0.0309625	0.013754	0.0127709	0.0162885
	+2436	0.0395001	0.0366003	0.0372659	0.0155817	0.0139364	0.0150614
	+3882	0.0344027	0.0342837	0.0343551	0.0106993	0.0128211	0.00911632
	+5100	0.0436462	0.0395275	0.0537348	0.00939647	0.00983632	0.0122875
	+5747	0.0237598	0.0182706	0.0259282	0.00921373	0.0109418	0.00896798
pSer666		DMSO-1	DMSO-2	DMSO-3	NVP2-1	NVP2-2	NVP2-3
	-300	0.033	0.037	0.035	0.018	0.012	0.012
	+55	0.06	0.061	0.055	0.024	0.028	0.025
	+929	0.023	0.023	0.022	0.005	0.006	0.007
	+1407	0.03	0.031	0.03	0.009	0.006	0.009
	+2436	0.038	0.042	0.032	0.009	0.009	0.008
	+3882	0.028	0.027	0.034	0.005	0.004	0.006
	+5100	0.019	0.021	0.022	0.004	0.005	0.005
	+5747	0.018	0.016	0.017	0.007	0.008	0.005
pSer666/Spt5		DMSO-1	DMSO-2	DMSO-3	NVP2-1	NVP2-2	NVP2-3
	+55	0.282	0.273	0.274	0.078	0.091	0.093
	+929	0.732	0.812	0.863	0.215	0.236	0.295
	+1407	0.757	0.874	0.953	0.642	0.492	0.55
	+2436	0.955	1.134	0.857	0.598	0.669	0.528
	+3882	0.82	0.785	0.986	0.459	0.285	0.65
	+5100	0.429	0.528	0.413	0.399	0.498	0.396

[truncated: 4 more sheets: Supplementary Fig. 6, Supplementary Fig. 7, Supplementary Fig. 8, Supplementary Fig. 9]
